# Supplementary material for: Light- and Melanin Nanoparticle-Induced Cytotoxicity in Metastatic Cancer Cells
Source: Pharmaceutics. 2021 Jun 26;13(7):965. doi: 10.3390/pharmaceutics13070965 (PMC8309021; doi:10.3390/pharmaceutics13070965)
Supplement: Supplementary file 1 [file pharmaceutics-13-00965-s001.zip]

Archive with 4 entries (4 files):
- S1.avi
- S2.avi
- S3.avi
- Supplementary.pdf
